# Supplementary material for: Discrimination of Four Cinnamomum Species with Physico-Functional Properties and Chemometric Techniques: Application of PCA and MDA Models
Source: Foods. 2021 Nov 19;10(11):2871. doi: 10.3390/foods10112871 (PMC8619511; doi:10.3390/foods10112871)
Supplement: Supplementary file 1 [file foods-10-02871-s001.zip]

Archive with 2 entries (2 files):
- Supplementary figure.pdf
- Supplementary tables.pdf
